# Supplementary material for: Euodia daniellii Hemsl. Extract and Its Active Component Hesperidin Accelerate Cutaneous Wound Healing via Activation of Wnt/β-Catenin Signaling Pathway
Source: Molecules. 2022 Oct 21;27(20):7134. doi: 10.3390/molecules27207134 (PMC9608813; doi:10.3390/molecules27207134)
Supplement: Supplementary file 1 [file molecules-27-07134-s001.zip]

Archive with 1 entries (1 files):
- molecules-1947831-supplementary.pdf
